# Supplementary material for: A Bioinformatics-Driven ceRNA Network in Stomach Adenocarcinoma: Identification of Novel Prognostic mRNA-miRNA-lncRNA Interactions
Source: Med Sci (Basel). 2025 Oct 1;13(4):214. doi: 10.3390/medsci13040214 (PMC12551037; doi:10.3390/medsci13040214)
Supplement: Supplementary file 1 [file medsci-13-00214-s001.zip]

Archive with 1 entries (1 files):
- medsci-3863784-supplementary.pdf
